# Supplementary material for: On-demand transposition across light-matter interaction regimes in bosonic cQED
Source: Nat Commun. 2024 Jul 10;15:5816. doi: 10.1038/s41467-024-50201-7 (PMC11236968; doi:10.1038/s41467-024-50201-7)
Supplement: Supplementary file 3 — Source Data [file 41467_2024_50201_MOESM3_ESM.zip]

Archive with 1 entries (1 files):
- Source Data.npz
